# Supplementary material for: Characterisation and Classification of Foodborne Bacteria Using Reflectance FTIR Microscopic Imaging
Source: Molecules. 2021 Oct 19;26(20):6318. doi: 10.3390/molecules26206318 (PMC8541507; doi:10.3390/molecules26206318)
Supplement: Supplementary file 1 [file molecules-26-06318-s001.zip]

Archive with 1 entries (1 files):
- molecules-1395308-supplementary.pdf
